# Supplementary material for: Pharmacologic ATF6 activating compounds are metabolically activated to selectively modify endoplasmic reticulum proteins
Source: eLife. 2018 Aug 7;7:e37168. doi: 10.7554/eLife.37168 (PMC6080950; doi:10.7554/eLife.37168)
Supplement: Table 1—source data 1. [file elife-37168-table1-data1.xlsx]

## Sheet: Sheet1
Table 1- source data 1. Competition ratios for the 90 proteins that were detected in all 8 replicates of the affinity purification-mass spectrometry-based identification of proteins covalently modified by 147.
Uniprot Accession Code	Name	Median	ALMC-2 expt. 1, rep. 1	ALMC-2 expt. 1, rep. 2	ALMC-2 expt. 2, rep. 1	ALMC-2 expt. 2, rep. 2	HEK293T, rep. 1	HEK293T, rep. 2	HepG2, rep. 1	HepG2, rep. 2
Q07065	CKAP4	2.80753	2.95869	5.07853	1.33456	1.23853	2.01023	3.16555	3.86713	2.65638
P13667	PDIA4	2.43039	1.94432	3.06474	1.71632	1.51095	3.51224	4.01424	2.88518	1.9756
Q15084	PDIA6	2.40883	1.92389	4.8568	2.06397	1.72903	2.5609	3.05583	3.01868	2.25675
P07237	PDIA1	2.34183	2.2197	3.25175	1.91758	1.47876	2.31414	2.91304	3.42707	2.36952
P30101	PDIA3	2.23428	1.904	3.88789	1.82884	1.39706	2.56456	3.32616	2.93803	1.85466
P10599	THIO	2.23306	1.26846	0.689092	4.84289	3.17197	3.00086	3.73032	1.46527	1.19996
Q8NBS9	TXND5	2.21205	1.92529	2.31259	2.08158	1.52761	2.65896	2.88483	3.08642	2.11152
P30519	HMOX2	2.19555	1.30555	7.24672	1.45833	1.24814	2.05642	2.33467	5.17791	3.48314
O00299	CLIC1	1.93821	2.14034	13.0519	1.93158	1.62494	1.94483	2.37273	1.39143	0.910808
Q9H3N1	TMX1	1.88404	1.05053	4.74921	1.69876	1.21926	1.75524	2.01283	5.13298	3.92674
P45880	VDAC2	1.61156	1.27019	2.18741	1.67434	1.06516	1.68726	2.35732	1.54878	1.01196
Q15365	PCBP1	1.5732	1.78271	1.3854	1.80851	1.53868	1.60773	1.47381	1.90049	0.841582
Q9P2E9	RRBP1	1.54486	2.07997	1.85168	1.28704	1.3271	1.77714	1.76262	1.23093	0.772909
P25786	PSA1	1.51696	1.68516	2.16571	1.65377	1.72041	1.09402	1.38014	1.08335	0.749699
O43175	SERA	1.50039	1.98071	3.91923	1.80682	1.5831	1.41674	1.41769	1.38994	0.72856
Q8TCT9	HM13	1.48736	1.20117	2.52641	1.35422	1.62998	1.01751	1.28219	2.40734	1.62049
Q13310	PABP4	1.47483	1.69218	1.63174	1.1415	0.899831	1.74806	2.24151	1.31793	0.961257
P04843	RPN1	1.44984	1.38661	3.84176	1.51307	1.24162	1.69069	1.86241	1.27333	0.814168
P30040	ERP29	1.40056	1.63565	3.17479	1.16547	1.10522	1.66584	1.86096	0.990569	0.807072
P46977	STT3A	1.33819	0.637725	2.66357	1.19135	0.71071	1.72976	1.48503	1.6114	0.991377
P62937	PPIA	1.28394	2.00602	1.36309	1.20479	0.705546	1.59375	1.36411	1.11539	0.676122
P16615	AT2A2	1.22214	0.522074	2.44121	1.11145	0.821848	1.22192	1.22237	1.99645	1.22324
O60506	HNRPQ	1.22194	0.907253	1.12039	1.35797	0.99977	1.32349	1.45735	1.36321	0.654401
P35232	PHB	1.18474	1.4343	2.06777	1.20759	1.16381	1.20567	1.07853	1.06455	0.76274
P26641	EF1G	1.17503	0.783138	1.01577	1.76497	0.979771	1.33429	1.34537	1.56088	0.75173
Q92945	FUBP2	1.17177	1.36085	0.944009	1.13317	0.961525	1.65265	1.89195	1.21037	0.783612
P32119	PRDX2	1.15932	1.27585	2.01618	1.39372	1.12707	1.08588	1.19157	0.754912	0.672699
P52597	HNRPF	1.15035	1.06665	1.43977	1.29696	0.851252	1.44634	1.03079	1.23405	0.682637
P62258	1433E	1.14573	1.15969	1.60043	1.13178	0.87342	1.16611	1.20482	1.03576	0.716301
P27824	CALX	1.14441	1.52155	1.0357	1.11255	0.840704	1.20898	1.20444	1.17627	0.801053
P23284	PPIB	1.13149	0.903282	1.61238	1.11399	0.814576	1.49272	1.34505	1.14899	0.658888
P29401	TKT	1.11826	1.13677	1.9304	0.912545	0.992592	1.28272	1.36045	1.09974	0.723164
P63261	ACTG	1.11728	1.22742	1.08355	0.957506	0.933125	1.39838	1.15101	1.29462	0.674734
P38919	IF4A3	1.11427	0.888007	1.36379	1.06132	1.36537	1.16722	1.05305	1.3813	0.743556
P11142	HSP7C	1.11098	1.09416	1.62695	0.776467	0.652987	1.2635	1.24306	1.1278	0.700522
P23396	RS3	1.10992	0.770235	1.29103	1.13484	0.881419	1.56967	1.08501	1.49125	0.739798
P11216	PYGB	1.10924	0.853154	1.16959	1.11524	0.983512	1.1479	1.10325	1.75737	0.813242
Q00610	CLH1	1.10074	0.623038	1.24433	1.07834	0.809983	1.12314	1.18887	1.6373	0.797329
P11021	GRP78	1.0991	1.35507	1.77445	0.845411	0.728584	1.24893	1.16517	1.03303	0.732535
O75874	IDHC	1.09897	0.94279	1.3703	1.10477	0.892267	1.09318	1.16571	1.19489	0.640558
P60174	TPIS	1.0777	1.04029	1.8215	1.1013	1.0541	1.25071	1.27263	0.943682	0.724297
P14625	ENPL	1.07721	1.25991	2.02206	0.821131	0.831662	1.06736	1.08706	1.08946	0.704905
P24752	THIL	1.05771	0.989831	1.39102	0.92031	0.924516	1.15108	1.12559	1.3123	0.799348
P10809	CH60	1.0513	1.56291	3.29929	0.94957	0.929221	1.105	1.21511	0.997609	0.700557
P61981	1433G	1.04925	1.0813	1.68866	1.15084	0.938061	1.43785	0.943881	1.01721	0.708149
P27797	CALR	1.03747	1.31862	0.854578	0.885167	0.868828	1.37995	1.33414	1.18978	0.806747
Q9Y4L1	HYOU1	1.03737	0.968529	2.38049	1.02881	0.830978	1.52928	1.12046	1.04594	1.02608
P25705	ATPA	1.03109	1.01842	1.29961	1.03164	1.03054	1.12762	0.876241	1.283	0.746576
P50990	TCPQ	1.02173	0.845259	1.8045	0.934718	0.856055	1.16538	1.10875	1.27971	0.89328
P06733	ENOA	1.02142	1.51891	2.41061	0.930781	0.958951	0.896642	1.08388	1.45057	0.702298
P00338	LDHA	1.02108	0.756544	3.03366	0.94512	0.600313	1.35371	1.09704	1.14692	0.739827
P40926	MDHM	1.01652	1.04115	1.90655	0.991895	0.787818	1.28949	1.21225	0.935882	0.778997
P13639	EF2	1.01196	1.01112	0.963194	0.947352	1.01281	1.21657	1.28096	1.16908	0.745565
P49411	EFTU	0.998179	0.780485	1.33684	0.874176	0.94726	1.0491	1.2111	1.30986	0.749838
P00558	PGK1	0.998028	1.14591	1.25847	0.967229	0.833015	0.930917	1.02883	1.2007	0.596543
P39656	OST48	0.993979	0.728033	1.49655	1.01474	0.737468	1.0297	0.973218	1.18531	0.736806
P08238	HS90B	0.990707	0.979905	1.84935	0.944623	0.861364	1.14539	1.15014	1.00151	0.669798
P21796	VDAC1	0.982359	0.973859	0.975179	0.989539	0.685768	1.20644	1.13945	1.0107	0.948233
P04075	ALDOA	0.975426	0.779555	0.986275	0.964576	0.897801	1.18569	1.19761	1.72652	0.653911
P38646	GRP75	0.97446	0.671692	1.01114	0.999321	0.795956	1.34424	1.33683	0.949598	0.748021
P63104	1433Z	0.973737	0.953809	0.684797	1.15998	0.894818	1.3309	0.993664	1.00703	0.700222
P04406	G3P	0.969155	0.982594	1.15356	0.955716	0.868826	1.16642	1.09565	0.78098	0.781275
P27348	1433T	0.962999	0.815467	0.655178	1.15655	0.911366	1.54309	1.64672	1.01463	0.704936
Q92841	DDX17	0.956668	0.686511	1.04216	0.999269	0.942233	0.63692	0.971102	1.49067	0.72981
P07437	TBB5	0.935962	0.886126	1.52606	0.762512	0.875661	1.06755	0.985798	1.34275	0.686907
P14618	KPYM	0.921594	0.798518	1.33227	0.768706	0.670898	1.16527	1.04467	1.2578	0.684633
P22626	ROA2	0.921514	0.81057	0.953091	0.889937	0.562739	1.22607	1.1819	1.26083	0.689112
P61247	RS3A	0.916842	0.86788	0.965804	0.833424	0.660291	1.34049	1.3166	1.61569	0.790156
P12956	XRCC6	0.909735	0.797639	1.67946	0.776579	0.659053	1.02183	1.03299	1.41736	0.725297
Q71U36	TBA1A	0.909727	0.752188	1.16258	0.984485	1.01582	0.834969	0.570955	1.24485	0.68044
P18621	RL17	0.909197	0.518358	0.717463	0.996409	0.821984	1.18138	1.01625	1.62244	0.726629
Q5VTE0	EF1A3	0.903404	1.01947	0.593696	0.787341	0.637501	1.25685	1.08526	1.41954	0.734821
P18124	RL7	0.886005	0.474289	0.581279	1.04317	0.893426	1.29474	0.878584	1.44926	0.822007
P16402	H13	0.880843	0.902017	0.236771	1.30017	0.896458	0.894328	0.867359	0.855914	0.696872
Q8N1N4	K2C78	0.856635	0.629961	0.546086	0.893019	0.986633	0.833281	0.87999	0.618962	1.39255
P04264	K2C1	0.844235	0.984167	1.20292	0.636678	0.93166	0.482258	0.391944	0.756811	1.1053
P63244	RACK1	0.84133	0.7381	1.3726	1.0381	0.792179	0.890481	0.608833	1.47514	0.701791
P35527	K1C9	0.835353	0.563883	3.02451	0.547318	1.11097	0.755741	0.391572	1.55566	0.914965
P13646	K1C13	0.824827	1.01442	0.548733	0.635234	1.27195	0.333438	0.222588	1.12361	1.01618
P62701	RS4X	0.82161	0.560571	1.12478	0.886289	0.674841	0.945093	0.75693	1.44062	0.699078
Q00839	HNRPU	0.821212	0.443675	0.567818	0.962882	0.653444	1.06942	0.913841	1.38988	0.728584
P35908	K22E	0.815871	0.981038	0.995452	0.610959	0.903203	0.728539	0.345182	0.555625	1.49921
Q7Z794	K2C1B	0.796792	1.38947	0.970585	0.581431	0.836569	0.444118	0.329704	0.757015	1.23432
P02533	K1C14	0.792937	0.767691	0.877128	0.512675	0.818183	0.394856	0.219971	1.09903	1.03458
P06748	NPM	0.790299	0.800982	0.230915	0.779615	0.705034	1.3526	1.29262	1.12969	0.730414
P13647	K2C5	0.776359	0.956532	0.834278	0.6657	0.889581	0.474394	0.223508	0.71844	1.2443
P62851	RS25	0.756385	0.468288	0.72452	0.729643	0.475214	1.35666	1.24615	1.01978	0.783127
P04259	K2C6B	0.743826	0.969972	0.759967	0.69076	0.93999	0.54613	0.265372	0.727686	1.25276
P13645	K1C10	0.702792	0.930165	0.607862	0.797722	0.962868	0.364324	0.340433	0.461721	1.29811
Q04695	K1C17	0.551405	0.624218	0.20211	0.478593	0.740604	0.401181	0.215724	1.20454	0.939548
