# Supplementary material for: Pharmacologic ATF6 activating compounds are metabolically activated to selectively modify endoplasmic reticulum proteins
Source: eLife. 2018 Aug 7;7:e37168. doi: 10.7554/eLife.37168 (PMC6080950; doi:10.7554/eLife.37168)
Supplement: Table 1—source data 2. [file elife-37168-table1-data2.xlsx]

## Sheet: Sheet1
Table 1- source data 2. Competition ratios for all of the proteins detected in the affinity purification-mass spectrometry-based identification of proteins covalently modified by 147. Blank cells indicate protein in question was not detected in an experiment.
Uniprot Accession Code	Name	ALMC-2 expt. 1, rep. 1	ALMC-2 expt. 1, rep. 2	ALMC-2 expt. 2, rep. 1	ALMC-2 expt. 2, rep. 2	HEK293T, rep. 1	HEK293T, rep. 2	HepG2, rep. 1	HepG2, rep. 2
AAAAA	AAAAA	1.07005	0.227815
O00148	DX39A			1.247	0.92071
O00151	PDLI1					1.50472	1.52617
O00154	BACH					0.924104	1.07837
O00161	SNP23					2.57405	3.37039
O00170	AIP					1.37091	1.71843
O00231	PSD11					1.19409	0.893053
O00264	PGRC1					0.881619	1.33247
O00299	CLIC1	2.14034	13.0519	1.93158	1.62494	1.94483	2.37273	1.39143	0.910808
O00410	IPO5	1.05315	3.18605			1.39807	1.47845
O00425	IF2B3					1.41439	1.16106
O00483	NDUA4					2.06644	1.84013	1.25062	0.817641
O00567	NOP56	0.437729	0.728946			1.31912	1.25916
O00571	DDX3X					1.43285	1.45326	1.61713	0.755068
O00629	IMA3					1.14431	1.23446
O14654	IRS4					1.39305	1.61337
O14776	TCRG1					1.36747	1.11595
O14787	TNPO2					1.18854	1.11824
O14818	PSA7					1.25782	0.921919
O14828	SCAM3	0.671994	0.987108	1.22679	1.15934	1.80998	1.68094
O14964	HGS					1.65267	1.71552
O14979	HNRDL					1.42294	1.38625
O15067	PUR4					1.40069	1.36747
O15127	SCAM2					0.980021	1.12647
O15144	ARPC2					1.12045	1.1384
O15145	ARPC3					0.893872	0.751641
O15294	OGT1					1.9993	2.05314
O15355	PPM1G					1.71304	1.58696
O15371	EIF3D					1.37787	1.06992
O15372	EIF3H					1.56821	1.49099
O15427	MOT4							1.55013	0.940085
O15479	MAGB2					3.86997	3.9682
O43143	DHX15	0.60775	0.934885			1.29239	1.0991
O43169	CYB5B	1.2903	7.20894			2.51843	3.25586	3.71335	4.24937
O43175	SERA	1.98071	3.91923	1.80682	1.5831	1.41674	1.41769	1.38994	0.72856
O43242	PSMD3	0.716016	1.16398			1.22384	1.11521
O43390	HNRPR					1.03241	1.10844
O43396	TXNL1			2.2074	1.89795
O43399	TPD54			1.3915	1.06746	1.33516	1.14304
O43598	DNPH1			1.28366	1.1243
O43684	BUB3					1.326	1.11124
O43707	ACTN4	0.678971	0.769232			1.01715	0.958401	1.14661	0.848708
O43719	HTSF1					1.42424	1.30784
O43747	AP1G1					1.38821	1.29351
O43776	SYNC			1.02618	0.940278	1.47913	1.28373
O60232	SSA27	1.03081	0.643476
O60488	ACSL4							1.33982	0.753716
O60506	HNRPQ	0.907253	1.12039	1.35797	0.99977	1.32349	1.45735	1.36321	0.654401
O60547	GMDS					1.901	1.56929
O60610	DIAP1					1.65359	1.55578
O60664	PLIN3			1.41585	1.32071	1.94535	2.30991
O60701	UGDH							1.16835	0.677535
O60749	SNX2					1.07322	1.06678
O75131	CPNE3	0.9021	1.08996			1.33025	1.42571
O75223	GGCT	0.942302	0.640491			1.17764	1.84949
O75347	TBCA	0.713151	0.316749
O75369	FLNB					1.07518	1.21216
O75390	CISY	1.02105	1.25937			1.10847	1.0697	0.85699	0.686213
O75396	SC22B					1.19536	1.26963
O75410	TACC1	1.34588	1.02291
O75439	MPPB					2.45787	0.938818
O75475	PSIP1					1.57902	2.49428
O75477	ERLN1					1.31974	1.44274
O75489	NDUS3					1.34819	1.10928
O75494	SRS10					1.45107	1.38543
O75643	U520					0.843329	1.00723
O75694	NU155					1.52748	1.40442
O75821	EIF3G					1.55669	1.65562
O75844	FACE1					1.80176	2.25143
O75874	IDHC	0.94279	1.3703	1.10477	0.892267	1.09318	1.16571	1.19489	0.640558
O75947	ATP5H	0.732178	0.456929					0.90124	0.722626
O76003	GLRX3	1.52208	1.48283
O76021	RL1D1	0.349305	0.454764			1.05965	0.882041	1.7459	0.657223
O76094	SRP72	0.731297	1.01938			1.31931	1.20645
O94903	PLPHP	1.30681	0.665132			1.98721	1.94405
O94905	ERLN2					1.09143	1.10576
O94906	PRP6					0.932002	0.464518
O95197	RTN3					2.68336	2.95942
O95292	VAPB					2.32463	2.75426
O95336	6PGL					1.66617	1.86883
O95347	SMC2					1.27327	1.09555
O95373	IPO7					1.05838	1.00978
O95433	AHSA1					1.15569	0.855468
O95456	PSMG1					1.4744	2.00459
O95573	ACSL3							1.3273	0.754122
O95757	HS74L					1.13716	1.42372
O95782	AP2A1					1.16478	1.39334
O95785	WIZ					1.33895	1.47
O95793	STAU1					1.77596	1.75982
O95816	BAG2	2.39351	7.47882	1.99132	1.18605	2.28428	2.46682
O95817	BAG3					2.06502	1.83721
O95831	AIFM1					1.12	1.02122
O95861	BPNT1					1.29286	1.75837
O96008	TOM40					1.30216	1.36249
O96011	PX11B					1.2555	1.33384
P00338	LDHA	0.756544	3.03366	0.94512	0.600313	1.35371	1.09704	1.14692	0.739827
P00352	AL1A1							1.54241	1.01474
P00367	DHE3							1.24543	0.743917
P00374	DYR					0.981728	0.637717
P00387	NB5R3	0.483592	0.577783			1.50892	1.71765	1.5274	0.852545
P00491	PNPH					1.16106	1.29398
P00492	HPRT					1.39443	1.69794
P00505	AATM					1.12003	1.00271	1.03544	0.792372
P00558	PGK1	1.14591	1.25847	0.967229	0.833015	0.930917	1.02883	1.2007	0.596543
P00568	KAD1					1.06247	0.919214
P00918	CAH2					1.53763	1.45406
P01024	CO3							1.18276	0.916571
P01857	IGHG1	0.633036	0.844903
P02533	K1C14	0.767691	0.877128	0.512675	0.818183	0.394856	0.219971	1.09903	1.03458
P02538	K2C6A	0.995499	0.668252			0.586676	0.226097	0.707951	1.32874
P02545	LMNA					1.20329	1.66018
P02766	TTHY	0.595063	0.026953
P02768	ALBU	0.476094	0.238779					0.752382	0.779597
P02786	TFR1					2.09578	3.06155	1.04813	0.806944
P02787	TRFE							0.650384	0.502568
P03989	1B27	1.30704	1.46973
P04004	VTNC	0.539544	0.727627
P04040	CATA							1.15235	0.967991
P04075	ALDOA	0.779555	0.986275	0.964576	0.897801	1.18569	1.19761	1.72652	0.653911
P04080	CYTB					1.7419	2.70746
P04114	APOB							1.38858	0.793575
P04179	SODM							0.785897	0.738318
P04181	OAT					1.00183	1.51849
P04259	K2C6B	0.969972	0.759967	0.69076	0.93999	0.54613	0.265372	0.727686	1.25276
P04264	K2C1	0.984167	1.20292	0.636678	0.93166	0.482258	0.391944	0.756811	1.1053
P04406	G3P	0.982594	1.15356	0.955716	0.868826	1.16642	1.09565	0.78098	0.781275
P04792	HSPB1	0.866518	0.242776			0.524539	0.749293
P04843	RPN1	1.38661	3.84176	1.51307	1.24162	1.69069	1.86241	1.27333	0.814168
P04844	RPN2	1.15109	1.3522					1.2284	0.695579
P04899	GNAI2	0.884277	1.99344
P05023	AT1A1					1.18954	1.06906	1.46241	0.898463
P05026	AT1B1							1.41776	0.85326
P05089	ARGI1	0.659903	0.854159					0.697357	1.02733
P05091	ALDH2							1.24729	0.76107
P05109	S10A8							1.08417	0.690367
P05141	ADT2			1.14059	0.691742	0.944966	0.758037	1.60732	0.988706
P05165	PCCA	0.147879	0.299939			0.53494	0.570918	0.74172	0.643292
P05166	PCCB					0.780468	1.03348	1.69419	1.06938
P05198	IF2A	0.91635	1.71086			1.25709	1.09763
P05204	HMGN2	1.38828	0.303543
P05388	RLA0							1.12109	0.672698
P05455	LA					1.12989	0.973041	1.06964	0.640079
P05787	K2C8							0.702188	1.307
P06576	ATPB	0.792492	1.41873			0.907438	1.07693
P06733	ENOA	1.51891	2.41061	0.930781	0.958951	0.896642	1.08388	1.45057	0.702298
P06737	PYGL					1.13119	0.982334
P06744	G6PI	1.10638	3.46679					0.859283	0.621687
P06748	NPM	0.800982	0.230915	0.779615	0.705034	1.3526	1.29262	1.12969	0.730414
P06753	TPM3	2.16932	1.29709	1.91009	1.86034	1.38798	1.8317
P07099	HYEP					1.56031	1.82886	1.30967	0.832966
P07195	LDHB	0.972219	2.34874	0.958572	0.772735	1.20326	1.0579
P07197	NFM					1.67194	2.17446
P07205	PGK2					0.827956	1.27144
P07237	PDIA1	2.2197	3.25175	1.91758	1.47876	2.31414	2.91304	3.42707	2.36952
P07305	H10	0.738643	0.274519
P07339	CATD					0.71121	0.779628	0.864626	0.629764
P07355	ANXA2	0.988168	1.0098	1.10275	0.979676	0.850365	1.00896
P07437	TBB5	0.886126	1.52606	0.762512	0.875661	1.06755	0.985798	1.34275	0.686907
P07737	PROF1			0.997065	0.738216	1.37753	1.31587	1.2239	0.62766
P07741	APT	0.939344	0.974495			0.503909	0.646466
P07814	SYEP					1.05207	1.06216
P07858	CATB							1.58139	0.858323
P07900	HS90A	0.89317	1.30517			1.10626	1.17102	0.957001	0.642293
P07910	HNRPC	1.3046	1.17153			1.45188	1.13607
P07954	FUMH					1.2571	1.00936
P08107	P08107	1.15095	1.2064			1.53072	1.34435	0.999363	0.645865
P08133	ANXA6	0.824871	1.75717	0.715183	0.596089	1.21065	0.981183
P08195	4F2	1.11036	1.3233			1.65608	1.77632	1.21108	0.842612
P08238	HS90B	0.979905	1.84935	0.944623	0.861364	1.14539	1.15014	1.00151	0.669798
P08240	SRPRA			1.46788	0.84877
P08243	ASNS	1.17094	1.97204	1.55583	1.3564	1.41625	1.11511
P08559	ODPA	0.67452	1.50157			1.22507	1.19175	1.52113	0.773119
P08574	CY1					1.0718	1.18356
P08670	VIME	1.61561	4.51684	1.15423	0.986257	1.53158	1.58912
P08758	ANXA5	0.901299	0.955944			1.3475	1.07998	1.21916	0.691603
P08779	K1C16	0.786887	1.03036			0.421525	0.217964	1.24025	1.04198
P08865	RSSA	1.06456	1.54636			1.20454	1.1494
P09110	THIK					1.0813	1.40822
P09132	SRP19	1.5625	2.36079
P09327	VILI							1.51516	0.810256
P09525	ANXA4							1.33841	0.803463
P09622	DLDH					1.137	1.02626
P09651	ROA1					1.20903	1.25226	1.39858	0.705173
P09874	PARP1					1.277	1.34903
P09936	UCHL1	1.17404	1.4632	1.36288	1.08602	1.92176	1.9787
P09960	LKHA4					1.2519	1.23534
P09972	ALDOC	0.923466	1.95533	0.876309	0.920246	1.19773	1.16002
P0C0L5	CO4B	1.05572	1.34783	1.60274	1.1534
P0CG39	POTEJ					1.50302	1.21639
P0CG48	UBC			1.01608	0.774133	1.44509	1.72886
P10155	RO60					0.907695	0.715353
P10316	1A69	1.22086	1.79811
P10515	ODP2	1.14201	2.05582			1.69277	1.919
P10599	THIO	1.26846	0.689092	4.84289	3.17197	3.00086	3.73032	1.46527	1.19996
P10619	PPGB							1.13213	0.697191
P10809	CH60	1.56291	3.29929	0.94957	0.929221	1.105	1.21511	0.997609	0.700557
P11021	GRP78	1.35507	1.77445	0.845411	0.728584	1.24893	1.16517	1.03303	0.732535
P11142	HSP7C	1.09416	1.62695	0.776467	0.652987	1.2635	1.24306	1.1278	0.700522
P11166	GTR1							1.46888	0.900791
P11172	UMPS					0.772432	0.895692
P11177	ODPB					0.654347	0.529019	1.30251	0.762786
P11216	PYGB	0.853154	1.16959	1.11524	0.983512	1.1479	1.10325	1.75737	0.813242
P11387	TOP1					0.956277	0.905121	1.32867	0.681197
P11413	G6PD					1.0709	1.04091
P11498	PYC	0.113912	0.578801			0.551067	0.640582	0.783446	0.685889
P11586	C1TC	0.956175	1.2042			1.10474	1.05929
P11717	MPRI					1.49725	1.35519
P11940	PABP1	0.768277	0.65151	1.0965	0.91542	1.42996	1.54562
P12004	PCNA					1.42636	1.16997
P12035	K2C3	0.924353	0.98167					0.670747	1.3244
P12036	NFH			1.12095	0.994637
P12081	SYHC	0.983182	3.27769			1.63811	1.91781
P12235	ADT1							1.6658	1.01015
P12236	ADT3	0.556004	1.03101			0.969143	0.756076	1.60263	0.985616
P12268	IMDH2	1.22334	3.70717	1.18029	0.960156	1.38342	1.34363
P12277	KCRB					1.33748	1.57387
P12814	ACTN1					1.00369	0.962322	1.483	1.02775
P12955	PEPD	0.843832	0.81554
P12956	XRCC6	0.797639	1.67946	0.776579	0.659053	1.02183	1.03299	1.41736	0.725297
P13010	XRCC5	1.01065	1.11244			1.18861	0.941494	1.30826	0.809482
P13473	LAMP2					2.28251	2.94063
P13489	RINI	0.835269	1.10362
P13639	EF2	1.01112	0.963194	0.947352	1.01281	1.21657	1.28096	1.16908	0.745565
P13645	K1C10	0.930165	0.607862	0.797722	0.962868	0.364324	0.340433	0.461721	1.29811
P13646	K1C13	1.01442	0.548733	0.635234	1.27195	0.333438	0.222588	1.12361	1.01618
P13647	K2C5	0.956532	0.834278	0.6657	0.889581	0.474394	0.223508	0.71844	1.2443
P13667	PDIA4	1.94432	3.06474	1.71632	1.51095	3.51224	4.01424	2.88518	1.9756
P13674	P4HA1							0.972408	0.764416
P13746	1A11	1.2795	1.57991
P13796	PLSL	1.31619	1.81711	1.52429	0.983237
P13797	PLST					1.66546	2.10958
P13798	ACPH					1.08989	1.10341
P13804	ETFA					0.886398	0.830417	1.69952	0.728467
P13861	KAP2					1.75203	1.67115
P14324	FPPS					1.11778	0.987328
P14550	AK1A1	0.747606	0.738392
P14618	KPYM	0.798518	1.33227	0.768706	0.670898	1.16527	1.04467	1.2578	0.684633
P14625	ENPL	1.25991	2.02206	0.821131	0.831662	1.06736	1.08706	1.08946	0.704905
P14866	HNRPL					1.02121	1.05728
P14868	SYDC	0.820051	1.09812			1.16744	1.13766	1.20423	0.739696
P14923	PLAK	1.07063	0.965112			0.919078	0.954447	0.959021	1.12932
P15121	ALDR					1.52512	1.30893
P15170	ERF3A			1.59564	1.83654	3.00564	3.77585
P15311	EZRI			1.04455	0.811142	1.1141	1.2804
P15559	NQO1							0.92353	0.746751
P15880	RS2			0.833328	0.747068	1.06587	0.756253	1.49416	0.719981
P15924	DESP	0.861595	0.93611			0.535636	0.780803	0.806516	0.997105
P16152	CBR1	0.61369	1.91189			1.44626	1.24949
P16401	H15							1.14511	0.784866
P16402	H13	0.902017	0.236771	1.30017	0.896458	0.894328	0.867359	0.855914	0.696872
P16435	NCPR							1.43761	0.863988
P16615	AT2A2	0.522074	2.44121	1.11145	0.821848	1.22192	1.22237	1.99645	1.22324
P17066	HSP76							1.17198	0.728845
P17174	AATC					0.937241	0.841864	2.41886	0.73395
P17480	UBF1					0.762344	0.911069
P17661	DESM	1.12515	2.33058
P17812	PYRG1					1.12805	0.99265
P17844	DDX5	0.907659	1.42619			1.32666	0.985547
P17858	PFKAL					1.00706	0.669246	1.39762	0.802013
P17987	TCPA	0.62915	1.21195			0.845752	1.00755	1.21795	0.752454
P18031	PTN1					1.40121	1.921
P18085	ARF4					1.26066	0.928999	1.17533	0.655119
P18124	RL7	0.474289	0.581279	1.04317	0.893426	1.29474	0.878584	1.44926	0.822007
P18206	VINC					1.11317	1.06067
P18621	RL17	0.518358	0.717463	0.996409	0.821984	1.18138	1.01625	1.62244	0.726629
P19012	K1C15	0.793639	0.902366	0.452919	0.716201			1.23714	1.02817
P19013	K2C4	1.20671	1.03759	0.748342	1.09504	1.14937	0.944817
P19105	ML12A					1.0148	0.858178
P19338	NUCL	1.14734	0.442826			1.24305	1.03733	1.07203	0.697109
P19367	HXK1					0.914387	0.924799
P19623	SPEE	0.857925	0.606498	1.00999	0.899888	1.42064	1.16083
P20042	IF2B					1.44265	1.25657
P20073	ANXA7	0.988248	1.28688	1.02205	1.21258
P20290	BTF3					1.95913	2.32434
P20339	RAB5A					1.19744	1.33954
P20700	LMNB1	1.25393	1.39814			1.4827	1.49326
P20810	ICAL					2.1245	2.06971
P20930	FILA					0.183357	0.636522	1.16957	0.757051
P21266	GSTM3					1.63026	1.43454
P21281	VATB2					0.836021	0.911229
P21333	FLNA					1.23582	1.18224
P21796	VDAC1	0.973859	0.975179	0.989539	0.685768	1.20644	1.13945	1.0107	0.948233
P21964	COMT					1.23097	1.59443
P22087	FBRL					1.14437	1.0737
P22090	RS4Y1							1.64412	0.748479
P22102	PUR2					1.11096	0.729108	1.09839	0.755679
P22234	PUR6	0.741681	1.54935	1.15134	0.673079	1.33203	1.34003
P22314	UBA1	0.657202	0.821597	0.938703	0.712842	1.09114	0.905242
P22570	ADRO							1.34546	0.846506
P22626	ROA2	0.81057	0.953091	0.889937	0.562739	1.22607	1.1819	1.26083	0.689112
P22695	QCR2					1.13136	0.716324	1.24859	0.834065
P22735	TGM1	0.849811	0.180413			0.553666	0.704778
P23141	EST1							1.02861	0.867332
P23246	SFPQ	0.82922	0.910037			1.23443	0.881161	1.60573	0.73171
P23284	PPIB	0.903282	1.61238	1.11399	0.814576	1.49272	1.34505	1.14899	0.658888
P23381	SYWC					1.38808	1.16966
P23396	RS3	0.770235	1.29103	1.13484	0.881419	1.56967	1.08501	1.49125	0.739798
P23526	SAHH	0.833887	1.83684	1.0918	0.787166			1.10783	0.740614
P23527	H2B1O	0.597442	0.836168			0.998151	0.8928
P23528	COF1	0.945399	1.35402	1.69503	1.30293	1.31134	1.49412
P23588	IF4B					1.54013	1.65642
P23921	RIR1					1.52169	2.00401
P24390	ERD21							1.34014	0.893885
P24539	AT5F1							1.21857	0.891409
P24666	PPAC					0.997371	0.949535
P24752	THIL	0.989831	1.39102	0.92031	0.924516	1.15108	1.12559	1.3123	0.799348
P25205	MCM3			1.01187	0.736084	1.17275	1.07257
P25311	ZA2G	0.785343	0.491109			0.679362	1.15454
P25398	RS12	1.24398	0.805531	1.71865	1.47239	1.21873	1.61844
P25705	ATPA	1.01842	1.29961	1.03164	1.03054	1.12762	0.876241	1.283	0.746576
P25786	PSA1	1.68516	2.16571	1.65377	1.72041	1.09402	1.38014	1.08335	0.749699
P25787	PSA2					1.0757	1.02415
P25788	PSA3	0.85877	1.19366
P25815	S100P							1.5979	1.15345
P26010	ITB7	1.15716	2.15042
P26038	MOES	0.918078	1.42032	1.05894	0.859713
P26196	DDX6					1.13062	1.05358
P26358	DNMT1					1.22596	1.2338
P26368	U2AF2					0.922037	0.890174
P26373	RL13	0.458417	1.46955			0.968646	0.973718	1.39631	0.774522
P26599	PTBP1					1.59834	1.57	1.06761	0.733563
P26639	SYTC					1.12143	1.14668
P26640	SYVC	0.790729	1.70984			1.04479	1.0387	1.2892	0.680845
P26641	EF1G	0.783138	1.01577	1.76497	0.979771	1.33429	1.34537	1.56088	0.75173
P27348	1433T	0.815467	0.655178	1.15655	0.911366	1.54309	1.64672	1.01463	0.704936
P27694	RFA1					1.247	1.12246
P27695	APEX1	0.886354	0.818775			1.47841	1.16177
P27797	CALR	1.31862	0.854578	0.885167	0.868828	1.37995	1.33414	1.18978	0.806747
P27816	MAP4	0.993465	0.453773	1.50689	1.1571	2.3006	2.66697
P27824	CALX	1.52155	1.0357	1.11255	0.840704	1.20898	1.20444	1.17627	0.801053
P28072	PSB6					1.36188	1.29504
P28074	PSB5					1.05873	1.27726
P28288	ABCD3							1.04803	0.719992
P28838	AMPL					1.34845	1.08168
P29401	TKT	1.13677	1.9304	0.912545	0.992592	1.28272	1.36045	1.09974	0.723164
P29508	SPB3	0.606418	0.137546			0.284704	0.950596
P29590	PML					1.94157	2.2881
P29692	EF1D					1.14559	1.12919
P29966	MARCS					1.94415	2.14248
P30038	AL4A1							1.17145	0.741901
P30040	ERP29	1.63565	3.17479	1.16547	1.10522	1.66584	1.86096	0.990569	0.807072
P30041	PRDX6	1.32649	1.63256			0.543506	0.98283	1.24209	0.663346
P30044	PRDX5			1.01427	0.771235	0.592749	0.514655
P30048	PRDX3	1.21425	3.35347
P30050	RL12					1.14376	0.980238
P30084	ECHM	1.06182	1.26711			1.30783	1.21562
P30101	PDIA3	1.904	3.88789	1.82884	1.39706	2.56456	3.32616	2.93803	1.85466
P30153	2AAA	1.53533	1.36649	1.50515	0.875975	1.4223	1.63357
P30519	HMOX2	1.30555	7.24672	1.45833	1.24814	2.05642	2.33467	5.17791	3.48314
P30520	PURA2					1.60241	1.93037
P30837	AL1B1							1.67436	0.845392
P31146	COR1A	1.08009	1.2833	1.21209	0.951182
P31150	GDIA					1.05254	1.15895
P31151	S10A7					0.181023	0.61049
P31153	METK2	0.953358	1.62794			1.4561	1.48476
P31483	TIA1					1.44468	1.26432
P31689	DNJA1					1.35579	1.39741
P31930	QCR1							0.845275	0.732521
P31939	PUR9	0.734675	0.978401	1.19139	0.867057	0.903126	0.667919
P31942	HNRH3					1.23109	0.89361
P31943	HNRH1	0.719777	1.11883	1.37324	1.48146	1.94479	2.17521
P31944	CASPE	0.881361	0.517392					0.826822	0.989309
P31946	1433B	0.837711	0.361644			1.43403	0.953759	0.996033	0.722042
P31948	STIP1	0.991129	0.896111			1.19741	1.24624
P32119	PRDX2	1.27585	2.01618	1.39372	1.12707	1.08588	1.19157	0.754912	0.672699
P32929	CGL			2.05615	1.76243	1.24198	1.19747
P32969	RL9			1.07057	1.0582	0.741314	0.913267
P33176	KINH					1.56534	1.38492
P33316	DUT					1.52842	1.66701
P33991	MCM4	0.742785	0.727689			1.07112	0.753125
P33992	MCM5					1.06021	0.846794
P33993	MCM7	0.850713	1.19423			1.06602	0.877302
P34897	GLYM	0.59227	1.21599	1.09985	0.872176	0.991893	1.005
P34931	HS71L			0.757605	0.647821	1.48277	1.33713	0.937813	0.634075
P34932	HSP74					1.20064	0.968546
P35232	PHB	1.4343	2.06777	1.20759	1.16381	1.20567	1.07853	1.06455	0.76274
P35237	SPB6	1.43302	3.29842
P35241	RADI	1.14386	1.66331
P35268	RL22			0.881589	0.822714	1.05608	1.03621	1.58924	0.781769
P35270	SPRE					1.17428	1.09754
P35520	CBS					2.95878	2.59725
P35527	K1C9	0.563883	3.02451	0.547318	1.11097	0.755741	0.391572	1.55566	0.914965
P35579	MYH9	0.786218	0.716565			1.02979	0.719231
P35580	MYH10					1.36274	0.589931
P35606	COPB2	0.807668	1.15697			1.02407	0.942359
P35637	FUS					1.49337	1.64853
P35908	K22E	0.981038	0.995452	0.610959	0.903203	0.728539	0.345182	0.555625	1.49921
P35998	PRS7					1.30389	1.39227
P36542	ATPG	0.891399	1.29199			1.01929	0.767882
P36578	RL4					0.950646	0.866633	1.81704	0.68437
P36776	LONM					1.00258	0.906444
P37108	SRP14							1.3223	0.70889
P37198	NUP62	1.31022	1.11594			2.24463	2.95975
P37802	TAGL2			1.11867	1.15931	1.38301	1.40186
P37837	TALDO	1.30016	1.5911	1.20737	0.843368	0.885614	0.855136
P38117	ETFB							0.934999	0.797828
P38606	VATA	1.04193	1.64424			1.54421	1.8858
P38646	GRP75	0.671692	1.01114	0.999321	0.795956	1.34424	1.33683	0.949598	0.748021
P38919	IF4A3	0.888007	1.36379	1.06132	1.36537	1.16722	1.05305	1.3813	0.743556
P39019	RS19					0.68483	0.744049
P39023	RL3	0.557089	0.882875			1.05614	0.861871
P39656	OST48	0.728033	1.49655	1.01474	0.737468	1.0297	0.973218	1.18531	0.736806
P39687	AN32A					1.31804	1.27639
P39748	FEN1					1.18434	1.00462
P40123	CAP2					1.52899	1.42142
P40222	TXLNA					2.11073	2.74283
P40227	TCPZ					1.13893	1.01181
P40925	MDHC	1.10174	1.73811			1.36232	1.44567
P40926	MDHM	1.04115	1.90655	0.991895	0.787818	1.28949	1.21225	0.935882	0.778997
P40939	ECHA	0.57185	0.770981			1.066	1.12866	1.08518	0.712385
P41250	GARS	0.82749	1.28127			1.34971	1.18679
P42166	LAP2A					1.3539	1.62881
P42167	LAP2B	1.42471	2.2376			1.61911	1.89992
P42677	RS27					1.41914	1.05447
P42704	LPPRC					1.15575	1.15398	1.13852	0.773784
P42765	THIM	0.949187	1.02655
P43243	MATR3					1.36778	1.18826
P43246	MSH2					1.08433	0.922135
P43307	SSRA	2.33646	5.39077	2.37254	2.01623
P43487	RANG	0.966786	0.539185			1.08042	1.83191
P43490	NAMPT	1.11573	1.04653
P43686	PRS6B					1.04806	0.952277
P43897	EFTS					0.929496	0.962551
P45880	VDAC2	1.27019	2.18741	1.67434	1.06516	1.68726	2.35732	1.54878	1.01196
P45954	ACDSB							1.42639	0.763936
P45973	CBX5					1.46266	1.39172
P45974	UBP5	1.16761	1.19314			1.53751	1.17746
P46060	RAGP1					1.30775	1.22166
P46109	CRKL					3.08377	3.33295
P46459	NSF							1.08567	0.745447
P46776	RL27A					0.897022	0.904
P46777	RL5					1.15417	0.969996	1.28754	0.801578
P46779	RL28					0.95596	1.00244
P46781	RS9	0.4256	0.714036			0.891541	1.01971
P46782	RS5					0.956243	1.40192
P46821	MAP1B	1.82675	1.02907
P46940	IQGA1	0.583704	0.552286
P46977	STT3A	0.637725	2.66357	1.19135	0.71071	1.72976	1.48503	1.6114	0.991377
P47755	CAZA2	0.929604	1.54052
P47756	CAPZB					1.71265	1.73667
P47813	IF1AX					1.30155	1.32307
P47897	SYQ					1.17686	0.981938
P47929	LEG7	0.462225	0.172068
P47985	UCRI					0.474046	0.536673
P48047	ATPO			0.925762	0.851352	1.4079	1.23634	0.881229	0.680363
P48147	PPCE					1.2141	1.26763
P48444	COPD	0.631845	1.26366			1.1685	1.06999
P48509	CD151					1.6914	1.97557
P48556	PSMD8					0.924925	0.70332
P48594	SPB4	0.569463	0.132			0.245703	0.90294
P48634	PRC2A					2.3366	2.44855
P48643	TCPE	0.857929	2.01991			1.05583	0.936844	1.25966	0.689793
P48668	K2C6C	0.995508	0.693455			0.590335	0.251	0.715961	1.32341
P48735	IDHP	0.882957	1.53886	1.00538	0.738224			1.21171	0.690396
P49006	MRP					1.49174	1.47822
P49069	CAMLG					1.93686	0.885352
P49189	AL9A1					0.78934	0.92729
P49207	RL34					1.16146	1.2515	1.71482	0.73517
P49257	LMAN1	1.22335	1.40818
P49321	NASP					1.2495	1.69871
P49327	FAS					1.15033	1.12072	1.86557	0.712172
P49368	TCPG	1.0151	1.68479			1.09963	1.02539
P49411	EFTU	0.780485	1.33684	0.874176	0.94726	1.0491	1.2111	1.30986	0.749838
P49419	AL7A1					1.28995	1.31925	1.49185	0.708868
P49448	DHE4					1.17652	1.18576
P49585	PCY1A					1.78272	2.05005
P49588	SYAC					1.18874	1.28984
P49589	SYCC	1.10456	3.4128	1.14753	1.01451	1.53327	2.02062
P49720	PSB3							0.822166	0.351918
P49736	MCM2					1.25244	1.03562
P49748	ACADV			1.46159	0.94817	2.436	2.94991
P49790	NU153					2.52876	2.14242
P49792	RBP2					2.37055	2.74063
P49915	GUAA	0.986181	0.866406			1.42464	0.937226
P50225	ST1A1							1.60679	0.756404
P50395	GDIB	0.776461	1.28741			0.958876	0.862031	0.982148	0.695933
P50402	EMD	1.27837	2.00269			3.02011	4.35085
P50454	SERPH					1.52668	1.64074	1.39119	0.847068
P50502	F10A1					1.06091	1.02569
P50552	VASP					2.38016	2.4701
P50914	RL14	0.467448	0.742748			1.13488	1.52662
P50990	TCPQ	0.845259	1.8045	0.934718	0.856055	1.16538	1.10875	1.27971	0.89328
P50991	TCPD	0.510747	1.08732			0.842136	0.793782	1.6816	0.869953
P51114	FXR1					1.41839	1.26763
P51148	RAB5C					1.70232	1.9834	1.39534	0.767269
P51149	RAB7A					1.32944	1.26066	1.23789	0.797785
P51153	RAB13					2.09601	2.44639
P51572	BAP31	1.15518	1.22928	1.73666	1.82813	2.87241	4.16439
P51610	HCFC1					1.79299	1.87448
P51648	AL3A2							3.38476	1.983
P51659	DHB4					1.15508	0.820889	0.986231	0.780524
P51858	HDGF					1.45671	2.04504
P51991	ROA3			0.869423	0.736299	1.15636	1.11414	1.18212	0.684285
P52209	6PGD			0.99476	0.847449	1.01822	0.911993	1.15154	0.667709
P52272	HNRPM	1.16591	0.804444			1.24004	1.00741	1.23026	0.736127
P52565	GDIR1					1.29128	1.0766
P52597	HNRPF	1.06665	1.43977	1.29696	0.851252	1.44634	1.03079	1.23405	0.682637
P52789	HXK2							1.59403	0.897764
P52888	THOP1					1.51911	1.96088
P52948	NUP98					1.42254	1.70256
P53041	PPP5					1.26185	1.3893
P53396	ACLY					1.28609	1.19301
P53621	COPA	0.468447	0.753807
P53701	CCHL					2.70857	2.77357
P53985	MOT1					1.38398	1.42575
P54136	SYRC	1.5267	2.50344			1.2193	1.29266
P54577	SYYC	0.759877	1.5595			1.10156	0.917731
P54725	RD23A					1.4986	1.30644
P54886	P5CS					0.976835	0.926825	2.09592	0.81993
P55060	XPO2					1.03634	0.857474
P55072	TERA					1.06772	0.958366	0.825267	0.601847
P55084	ECHB					1.1266	1.04585	1.2496	0.84673
P55145	MANF	0.920699	0.795271
P55196	AFAD					1.36179	1.472
P55209	NP1L1					1.28046	0.89521
P55265	DSRAD	0.718708	1.43063			1.3362	1.45765
P55735	SEC13			1.13001	2.16728
P55769	NH2L1	0.912519	0.342396
P55786	PSA					1.23708	1.02253	1.09243	0.713674
P55795	HNRH2							1.54565	0.824808
P55809	SCOT1			1.0078	0.8018
P55884	EIF3B	1.13153	1.45587			1.3836	1.18095
P55957	BID					1.54791	1.44823
P56134	ATPK							1.39943	0.957245
P56182	RRP1					1.17519	1.44688
P56192	SYMC					0.894532	0.845344
P57053	H2BFS	0.601363	0.894811	1.09335	1.04613			1.32623	0.282095
P59998	ARPC4	0.902081	1.14365
P60174	TPIS	1.04029	1.8215	1.1013	1.0541	1.25071	1.27263	0.943682	0.724297
P60228	EIF3E					1.11406	1.04704
P60468	SC61B					2.945	3.32462	1.68886	1.09985
P60660	MYL6	1.0373	0.676601
P60842	IF4A1	0.966321	0.904092			1.1134	0.929869
P60866	RS20					1.47179	1.37203
P60900	PSA6					1.2275	1.16225
P60953	CDC42					0.988546	0.903122	1.19083	0.740559
P61006	RAB8A					1.84341	1.60146
P61019	RAB2A					1.26469	1.55328
P61020	RAB5B	0.771648	0.702469			1.30395	1.51582	1.49159	0.772502
P61026	RAB10	0.754539	0.584867			1.10351	1.16766	1.0976	0.677339
P61081	UBC12					1.62458	1.5692
P61086	UBE2K			1.27442	0.94391
P61158	ARP3	0.830379	1.11
P61201	CSN2					1.34588	1.28922
P61224	RAP1B			1.15144	0.750086	1.23981	1.27645
P61247	RS3A	0.86788	0.965804	0.833424	0.660291	1.34049	1.3166	1.61569	0.790156
P61313	RL15					0.98358	0.910832
P61619	S61A1	0.495497	2.19511			1.1153	0.982396
P61758	PFD3					2.25758	2.47438
P61803	DAD1	0.710697	2.07689			1.40297	1.36219
P61927	RL37					1.24198	0.712371
P61956	SUMO2					0.829381	0.891533
P61978	HNRPK	1.16302	1.0406			1.43445	1.49055	1.3168	0.696934
P61981	1433G	1.0813	1.68866	1.15084	0.938061	1.43785	0.943881	1.01721	0.708149
P62081	RS7	0.858655	0.771717
P62136	PP1A							1.09957	0.697663
P62195	PRS8	0.989856	1.52307			1.1909	1.10636
P62241	RS8	0.463546	0.780152	1.55627	1.36147	1.02497	0.799366
P62244	RS15A							1.47026	0.800579
P62249	RS16							1.54697	0.722947
P62258	1433E	1.15969	1.60043	1.13178	0.87342	1.16611	1.20482	1.03576	0.716301
P62263	RS14	0.476517	0.981247			1.3015	0.833371	1.60808	0.815399
P62266	RS23					1.01135	1.7347
P62269	RS18					1.02787	1.31734	1.07472	0.7097
P62280	RS11	0.535457	0.391452			1.34165	1.13987	1.55427	0.725368
P62314	SMD1					0.912693	0.788594
P62333	PRS10							1.06814	0.642507
P62341	SELT			1.35875	0.809373
P62424	RL7A					1.18926	1.05151	1.50596	0.751431
P62495	ERF1					0.6783	0.509013
P62633	CNBP	1.6106	1.06855			2.11249	2.77734
P62701	RS4X	0.560571	1.12478	0.886289	0.674841	0.945093	0.75693	1.44062	0.699078
P62750	RL23A	0.556923	0.923439			1.03241	0.869813
P62753	RS6	0.478453	1.45406			1.08283	1.00283
P62805	H4	0.446521	0.20335	1.00083	0.867786	1.01863	0.974589
P62820	RAB1A	0.933366	1.1023			1.28792	0.928279	1.32615	0.775027
P62826	RAN					1.21667	0.555945	1.78375	0.756721
P62829	RL23			0.947468	0.860593			1.57399	0.712132
P62834	RAP1A							1.33081	0.914725
P62851	RS25	0.468288	0.72452	0.729643	0.475214	1.35666	1.24615	1.01978	0.783127
P62854	RS26	0.474061	0.902352
P62873	GBB1					1.2612	1.2911
P62879	GBB2	0.758348	1.20669
P62888	RL30					1.39318	1.15753
P62899	RL31	0.670861	0.687178
P62906	RL10A					1.51047	1.23209
P62913	RL11					1.4907	0.956173	1.48278	0.806382
P62917	RL8					1.17041	1.0681	1.76074	0.78486
P62937	PPIA	2.00602	1.36309	1.20479	0.705546	1.59375	1.36411	1.11539	0.676122
P62987	RL40	1.06341	0.999211					1.16687	0.778638
P63104	1433Z	0.953809	0.684797	1.15998	0.894818	1.3309	0.993664	1.00703	0.700222
P63244	RACK1	0.7381	1.3726	1.0381	0.792179	0.890481	0.608833	1.47514	0.701791
P63261	ACTG	1.22742	1.08355	0.957506	0.933125	1.39838	1.15101	1.29462	0.674734
P63267	ACTH							1.60142	0.752785
P67775	PP2AA					1.26593	1.2748
P67809	YBOX1					1.22494	0.92522
P67812	SC11A	1.00611	2.17415
P68036	UB2L3					1.66019	1.74955
P68366	TBA4A	0.798952	1.00523	1.16561	0.92079
P68371	TBB4B					1.10222	0.989049	1.34652	0.686092
P68871	HBB	1.16629	1.83638
P78347	GTF2I					0.798176	0.603337
P78371	TCPB	0.982108	1.62424			1.26579	0.998328	0.894998	0.693519
P78417	GSTO1	1.57887	4.63769			1.69448	1.92468
P78527	PRKDC	0.39211	0.605636			1.08758	0.839663	1.75809	0.774651
P80404	GABT							1.04235	0.765677
P81605	DCD	0.575174	0.575235			0.812019	0.56941	0.674265	0.624326
P82650	RT22					1.16802	1.16595
P82933	RT09					1.17222	1.05135
P82979	SARNP							1.0579	0.886685
P83881	RL36A					1.23061	1.15
P84077	ARF1					1.14569	0.873707	1.15299	0.650255
P84085	ARF5					1.26855	0.953205
P84103	SRSF3					1.37539	0.912607
P84157	MXRA7					1.45388	2.20815
P85037	FOXK1					1.52112	2.19804
Q00005	2ABB					2.28824	1.99933
Q00325	MPCP	0.49833	1.30111					1.78521	0.979933
Q00341	VIGLN	1.17122	1.77203			1.36528	1.57645
Q00610	CLH1	0.623038	1.24433	1.07834	0.809983	1.12314	1.18887	1.6373	0.797329
Q00688	FKBP3			1.05678	1.12132	1.24987	1.09829
Q00765	REEP5					1.49875	2.11534
Q00796	DHSO			1.17045	0.863931	1.4796	1.55375
Q00839	HNRPU	0.443675	0.567818	0.962882	0.653444	1.06942	0.913841	1.38988	0.728584
Q01082	SPTB2					1.34035	1.16351
Q01085	TIAR					1.12646	1.03115
Q01518	CAP1					1.3298	1.26632
Q01581	HMCS1							0.71524	0.680883
Q01650	LAT1					1.19077	1.17715
Q01844	EWS					1.62488	1.5348
Q02218	ODO1							0.867355	0.64445
Q02318	CP27A							1.10791	0.810599
Q02413	DSG1	0.58621	1.31347			0.511671	0.540603	0.925719	1.24762
Q02790	FKBP4	0.586892	0.822283			1.18178	1.07249
Q02878	RL6			1.10043	1.06434	1.20153	1.28466	1.23186	0.738808
Q02952	AKA12					0.612732	1.26977
Q03252	LMNB2					1.38745	1.04055
Q04637	IF4G1					1.33973	1.22996
Q04695	K1C17	0.624218	0.20211	0.478593	0.740604	0.401181	0.215724	1.20454	0.939548
Q04828	AK1C1							0.964244	0.669197
Q04917	1433F					1.41825	0.936736
Q04941	PLP2	0.554995	1.0586
Q05639	EF1A2					1.14021	1.22856
Q05682	CALD1					1.65898	1.35437
Q06203	PUR1					0.946935	1.05736
Q06210	GFPT1	0.75249	1.58086	0.971102	0.774657
Q06265	EXOS9					1.369	1.20993
Q06323	PSME1			1.51395	1.40496
Q06520	ST2A1							1.30749	0.670994
Q06787	FMR1					1.54821	1.64603
Q06830	PRDX1			1.25264	0.967016	1.75164	2.29131	0.715208	0.60826
Q07020	RL18	0.289882	0.88956			0.974713	0.926491
Q07021	C1QBP	1.107	0.912786			1.56715	1.03799
Q07065	CKAP4	2.95869	5.07853	1.33456	1.23853	2.01023	3.16555	3.86713	2.65638
Q07866	KLC1					1.92169	2.27944
Q07955	SRSF1					1.52574	1.11835
Q08188	TGM3	0.783442	0.807507			0.8396	0.902047
Q08211	DHX9	0.54557	0.285611			1.18356	0.949423	1.46822	0.808073
Q08554	DSC1	0.658909	1.40748
Q08752	PPID					1.20775	1.17073
Q08945	SSRP1					1.26097	1.14328
Q09161	NCBP1					1.13121	1.09884
Q09666	AHNK	1.00585	0.439896	1.20485	1.17041	1.05641	1.63385
Q0VDF9	HSP7E					1.3274	1.26075
Q10589	BST2	1.54236	4.18932
Q10713	MPPA					0.850645	0.885042
Q12797	ASPH					2.01033	1.85288
Q12905	ILF2					1.07146	1.05224	1.03782	0.734786
Q12906	ILF3					1.14829	1.18595
Q12907	LMAN2					1.44176	1.03496	1.51453	0.91603
Q12912	LRMP			1.57957	0.963894
Q12931	TRAP1					1.03262	0.776238	1.40607	0.676645
Q13011	ECH1	1.30616	1.23454
Q13085	ACACA	0.0734517	1.15103					0.894884	0.639191
Q13144	EI2BE					1.21203	0.620599
Q13148	TADBP					1.23866	1.04567
Q13151	ROA0					1.29644	0.752525
Q13162	PRDX4			1.12982	0.822176	1.78325	2.35321
Q13185	CBX3	1.07028	0.573055			1.36154	1.0779
Q13200	PSMD2					1.0959	1.07748
Q13257	MD2L1					0.931219	0.767827
Q13263	TIF1B					1.84312	2.06453
Q13268	DHRS2							1.39992	0.810967
Q13283	G3BP1					1.48535	1.16475
Q13310	PABP4	1.69218	1.63174	1.1415	0.899831	1.74806	2.24151	1.31793	0.961257
Q13347	EIF3I					1.21346	1.22682
Q13423	NNTM					1.02602	0.872807
Q13428	TCOF					1.12538	1.29514
Q13435	SF3B2					1.22283	1.18795
Q13509	TBB3					0.800708	0.526236
Q13595	TRA2A					0.812197	0.770057
Q13596	SNX1					1.78914	1.86823
Q13613	MTMR1					2.0852	2.39635
Q13620	CUL4B					1.12504	0.953423	1.52136	0.707202
Q13642	FHL1					1.77625	1.92285
Q13724	MOGS							0.93574	0.856591
Q13813	SPTN1	0.842866	1.11646			0.876544	0.948853
Q13838	DX39B	0.827841	1.1005			1.18462	0.99553	1.66158	0.817782
Q14103	HNRPD					1.43278	1.16906
Q14126	DSG2					1.81096	2.22741
Q14151	SAFB2					1.66314	2.12246
Q14152	EIF3A					0.986429	0.939764
Q14157	UBP2L					1.38791	1.5266
Q14232	EI2BA					1.33469	1.41991
Q14240	IF4A2							1.40748	0.728914
Q14247	SRC8					2.52872	2.87919
Q14318	FKBP8					1.50528	2.16716
Q14444	CAPR1	1.37165	1.41588			1.74317	2.01624
Q14554	PDIA5	1.56929	2.71338	1.62399	1.01891			1.77992	1.12699
Q14566	MCM6	0.994588	1.79473			0.982335	0.815417
Q14657	LAGE3					1.76912	1.97412
Q14690	RRP5					1.50379	1.93836
Q14696	MESD					1.61818	1.15255
Q14697	GANAB	1.06324	1.1445			0.915452	1.0698	1.18074	0.699179
Q14847	LASP1					1.22969	1.63508
Q14974	IMB1	1.04754	2.1671			0.967911	1.16489	1.32049	0.779914
Q14980	NUMA1					1.47002	1.68039
Q15003	CND2					1.55884	1.16902
Q15005	SPCS2	1.78273	7.80449	1.67871	1.82319	2.57961	2.91699
Q15008	PSMD6					1.14033	0.812631
Q15014	MO4L2					1.36695	1.18627
Q15032	R3HD1					1.58723	1.70637
Q15046	SYK					1.07626	1.0168
Q15084	PDIA6	1.92389	4.8568	2.06397	1.72903	2.5609	3.05583	3.01868	2.25675
Q15126	PMVK	0.668546	1.10442	0.980748	0.877457
Q15233	NONO	0.816509	0.901388			1.10564	0.923432	1.608	0.781744
Q15306	IRF4	1.43324	2.27697
Q15365	PCBP1	1.78271	1.3854	1.80851	1.53868	1.60773	1.47381	1.90049	0.841582
Q15366	PCBP2					1.65034	1.61559	1.6988	0.730023
Q15393	SF3B3					1.24206	1.18009
Q15397	PUM3					1.11279	0.863648
Q15398	DLGP5					1.82629	2.17231
Q15424	SAFB1					1.72527	2.19302
Q15428	SF3A2					0.954286	0.938478
Q15631	TSN					1.18912	1.46032
Q15637	SF01					1.91117	2.6608
Q15717	ELAV1					1.30497	1.25487	1.34206	0.688032
Q15738	NSDHL					1.37756	1.43455	1.46169	0.964648
Q15758	AAAT	1.01641	1.3476			1.35237	1.40105
Q15785	TOM34					1.37092	1.27171
Q15907	RB11B					1.57398	1.46041
Q16181	SEPT7					1.31167	0.745248
Q16186	ADRM1	1.05841	1.16208			1.20924	0.896461
Q16204	CCDC6					1.22294	0.700692
Q16531	DDB1					1.2504	1.10173	1.10915	0.715821
Q16543	CDC37	1.65549	1.61179			1.24355	1.21576
Q16555	DPYL2					1.52652	1.71086
Q16576	RBBP7	0.816244	0.888087			1.18929	1.26754
Q16630	CPSF6					1.47744	1.79706
Q16643	DREB					1.57874	1.8867
Q16658	FSCN1							1.10454	0.700076
Q16718	NDUA5					1.14343	0.852593
Q16795	NDUA9					0.907971	1.11933
Q16822	PCKGM	0.937898	1.44039			0.9997	1.08335	1.43268	0.734027
Q16850	CP51A					1.44752	1.19188
Q16881	TRXR1					2.07811	2.11746	1.86852	0.984769
Q16891	MIC60	1.0211	1.83631			1.19925	1.13559
Q1KMD3	HNRL2					1.39352	1.29153
Q29RF7	PDS5A					1.1173	1.00084
Q2VIR3	IF2GL							1.42874	0.749313
Q31612	1B73	1.26822	1.53089			1.41203	1.03149
Q32MZ4	LRRF1	1.25594	0.558247			1.77204	1.9132
Q32P51	RA1L2	0.725821	0.908958	0.86324	0.542832
Q3SY69	AL1L2	0.727036	2.07459
Q3ZCQ8	TIM50					1.26825	1.32089
Q4VCS5	AMOT					2.00734	2.08302
Q53EL6	PDCD4					1.79089	2.17717
Q5D862	FILA2	0.97931	0.724961			0.383574	0.612316
Q5H9R7	PP6R3					1.55005	1.61468
Q5JRA6	TGO1					1.81419	2.17875
Q5JTH9	RRP12					1.11824	1.12671
Q5JWF2	GNAS1					0.91443	1.04607
Q5QJE6	TDIF2					1.424	1.2826
Q5SSJ5	HP1B3					1.29167	1.03641
Q5SW79	CE170					2.00475	0.850428
Q5T6F2	UBAP2					2.05771	2.32912
Q5T749	KPRP	0.899715	0.644046			0.464573	0.577406	0.870251	1.11905
Q5T8P6	RBM26					1.77048	2.12643
Q5TFE4	NT5D1					1.61421	1.92394
Q5UIP0	RIF1					1.97633	1.94485
Q5VTE0	EF1A3	1.01947	0.593696	0.787341	0.637501	1.25685	1.08526	1.41954	0.734821
Q5VWX1	KHDR2					2.99586	1.61948
Q5VYK3	ECM29					0.932466	0.817149
Q5XKE5	K2C79	0.940409	0.677123
Q5XKP0	MIC13					1.74376	1.45076
Q6F5E8	CARL2					1.90645	1.84029
Q6FI81	CPIN1					2.58598	3.53911
Q6GMV3	PTRD1					0.91721	0.96918
Q6L8Q7	PDE12					1.15086	1.22172
Q6NVV1	R13P3	0.484178	1.10928			0.844602	0.908969	1.4398	0.779033
Q6P2E9	EDC4					1.26784	1.18051
Q6P2Q9	PRP8					1.0535	1.04065
Q6PKG0	LARP1					1.88243	2.02369
Q6TFL3	CC171	0.137536	0.144858
Q6UB35	C1TM					1.26399	1.13281
Q6UWM9	UD2A3							2.52101	0.980567
Q6WKZ4	RFIP1					2.20692	2.44257
Q6YN16	HSDL2					1.00754	1.13225
Q6ZN17	LN28B					2.16981	2.61602
Q71RC2	LARP4					1.13128	1.34235
Q71U36	TBA1A	0.752188	1.16258	0.984485	1.01582	0.834969	0.570955	1.24485	0.68044
Q7KZF4	SND1	0.992855	1.34337	1.04231	1.01954	1.10563	0.912556
Q7L2E3	DHX30					0.922008	0.793999
Q7L5D6	GET4					1.62696	1.65402
Q7Z2K6	ERMP1					1.58907	1.85572
Q7Z434	MAVS							1.05229	0.853837
Q7Z6V5	ADAT2					1.62986	2.26517
Q7Z794	K2C1B	1.38947	0.970585	0.581431	0.836569	0.444118	0.329704	0.757015	1.23432
Q86U42	PABP2					1.34115	1.36292
Q86UK7	ZN598	0.797318	0.984346
Q86VP6	CAND1					0.996478	0.99587
Q86WB0	NIPA					1.27937	1.08045
Q86X55	CARM1					1.52387	1.439
Q86Y46	K2C73			0.564273	0.867155			0.657256	1.26902
Q86YZ3	HORN					1.45434	0.639126
Q8IWD4	CC117					2.27542	2.67584
Q8IZL8	PELP1							1.02599	0.754145
Q8N0X7	SPART					1.95817	2.69399
Q8N1N4	K2C78	0.629961	0.546086	0.893019	0.986633	0.833281	0.87999	0.618962	1.39255
Q8N2K0	ABD12	0.676384	2.57656	0.70625	0.551528	2.09957	2.12989
Q8N684	CPSF7					1.61201	1.8898
Q8N6T3	ARFG1					2.08105	2.57862
Q8N9F7	GDPD1					2.4214	3.04322
Q8NBS9	TXND5	1.92529	2.31259	2.08158	1.52761	2.65896	2.88483	3.08642	2.11152
Q8NC51	PAIRB					1.87788	2.37964
Q8ND56	LS14A					1.94761	1.7759
Q8NE71	ABCF1	0.890064	1.14395			1.56457	1.50039
Q8NF37	PCAT1	0.478779	0.474737			1.43927	1.53587
Q8NFH5	NUP53					2.14474	3.01847
Q8NFW8	NEUA					1.95308	2.21689
Q8NHH9	ATLA2					1.09983	1.20306
Q8NHM4	TRY6	0.448699	1.49284
Q8NHW5	RLA0L					0.438204	0.679637
Q8TAT6	NPL4					1.47577	1.31892
Q8TCD1	CR032	0.930178	1.9183
Q8TCJ2	STT3B							1.70351	0.855215
Q8TCT9	HM13	1.20117	2.52641	1.35422	1.62998	1.01751	1.28219	2.40734	1.62049
Q8TEM1	PO210					1.29025	0.74021
Q8TEX9	IPO4					1.20647	1.40301
Q8WTT2	NOC3L					1.11018	1.01301
Q8WTV0	SCRB1					1.67491	1.59917
Q8WU90	ZC3HF			1.47147	1.32362	1.97234	2.22064
Q8WUM4	PDC6I	1.13181	1.95678			1.22604	1.04152
Q8WUY1	THEM6					1.20136	1.54024
Q8WVM8	SCFD1	1.07163	1.04696
Q8WVV4	POF1B	0.681489	0.424103
Q8WWM7	ATX2L	1.89041	2.71949	1.48932	1.27454	2.51962	3.0216
Q8WXI9	P66B					1.09354	1.44271
Q8WXX5	DNJC9	1.45084	2.79064
Q92499	DDX1					1.22603	1.00949	1.47283	0.699195
Q92526	TCPW							1.54376	0.855852
Q92544	TM9S4							1.18568	0.90216
Q92575	UBXN4					2.49642	3.20134
Q92598	HS105					1.56757	1.30653
Q92615	LAR4B					2.14717	3.00331
Q92616	GCN1					0.954804	0.863002
Q92665	RT31					1.50593	1.57053
Q92734	TFG					1.26026	0.914512
Q92804	RBP56					1.66043	1.45753
Q92820	GGH					1.06622	1.08904	0.945911	0.7812
Q92841	DDX17	0.686511	1.04216	0.999269	0.942233	0.63692	0.971102	1.49067	0.72981
Q92945	FUBP2	1.36085	0.944009	1.13317	0.961525	1.65265	1.89195	1.21037	0.783612
Q92973	TNPO1					0.992157	0.970152
Q92979	NEP1					1.53422	1.43335
Q969G3	SMCE1					1.18988	1.21281
Q969Z0	TBRG4					1.15349	1.14088
Q96AC1	FERM2					1.32288	1.28148
Q96AE4	FUBP1					1.50921	1.46964	1.21723	0.810289
Q96AG4	LRC59					1.6209	1.91124	1.43406	0.851694
Q96C19	EFHD2					2.24351	2.95747
Q96CN7	ISOC1							0.519569	0.759059
Q96DG6	CMBL					1.75274	1.64991
Q96EP5	DAZP1					1.43603	1.20967
Q96ER3	SAAL1					1.7039	2.275
Q96F86	EDC3					1.45696	1.44855
Q96FW1	OTUB1	0.974334	1.6629			1.31447	1.21645
Q96G03	PGM2					1.236	1.27015
Q96GS4	BORC6					1.4993	1.9126
Q96HE7	ERO1A	1.21329	1.69845
Q96HV5	TM41A					2.48204	2.51869
Q96HY6	DDRGK			2.29493	1.69869	1.97441	2.04664
Q96I24	FUBP3					1.7531	1.90703
Q96I99	SUCB2	0.844149	1.18252
Q96IX5	USMG5							1.36622	0.925294
Q96JJ7	TMX3					2.25285	2.76551
Q96KA5	CLP1L	0.429899	1.30679
Q96KP4	CNDP2	1.031	2.28868			1.20132	1.24606
Q96MM3	ZFP42					1.38288	1.29334
Q96P16	RPR1A					0.810495	1.40506
Q96P63	SPB12	1.22242	0.701703					0.612168	1.00719
Q96PK6	RBM14					0.659782	0.73514
Q96QA5	GSDMA	1.26736	0.188661
Q96RL1	UIMC1					1.59549	1.95561
Q96RQ3	MCCA					0.567319	0.535422	0.800816	0.612879
Q99426	TBCB					1.27019	1.26997
Q99460	PSMD1					0.953839	1.11886	0.905754	0.62965
Q99497	PARK7							1.03384	0.670442
Q99613	EIF3C					1.10107	1.26222
Q99615	DNJC7					1.34174	1.58961
Q99623	PHB2					1.14483	1.25851	1.09434	0.753105
Q99627	CSN8					0.943813	1.30419
Q99700	ATX2					1.83849	1.9988
Q99714	HCD2					1.18153	0.877078
Q99729	ROAA	1.09778	1.22593			1.41761	1.6115
Q99735	MGST2					1.22571	1.27168
Q99798	ACON					1.44388	1.57017
Q99816	TS101					1.87347	2.30719
Q99832	TCPH					1.15715	1.20869	1.18972	0.729195
Q99873	ANM1	0.851297	1.77238			1.57387	1.63449
Q99961	SH3G1					0.833448	1.11551
Q9BQ39	DDX50					1.14046	0.882077
Q9BQ52	RNZ2					1.13934	1.59888
Q9BQ61	CS043					1.96652	1.66095
Q9BQA1	MEP50					0.957314	1.00012
Q9BRF8	CPPED							1.54515	0.748286
Q9BRT3	MIEN1					3.60257	2.54025
Q9BRX8	F213A					1.65122	2.00115	2.82879	2.17501
Q9BS26	ERP44	1.61	1.67501	1.35495	1.2409
Q9BSD7	NTPCR					1.38131	0.567288
Q9BSJ8	ESYT1	1.01642	1.82567			1.24238	1.28203
Q9BT22	ALG1					1.36292	0.603321	1.99135	1.27491
Q9BT78	CSN4					1.20137	1.09277
Q9BTT0	AN32E	0.671551	0.63422
Q9BUN8	DERL1	0.927364	3.57624			1.47053	1.6884
Q9BV20	MTNA					1.2906	1.43246
Q9BV38	WDR18					1.12475	1.0767
Q9BVC6	TM109	0.740791	1.00515			1.99826	2.95422
Q9BVK6	TMED9					2.27752	2.61554
Q9BVL2	NUP58					2.19129	1.76852
Q9BXJ9	NAA15					1.16982	1.07436
Q9BY32	ITPA			2.10171	1.11023	1.31688	0.995761
Q9BZQ8	NIBAN	1.12238	1.73397
Q9BZZ5	API5					0.959705	0.926381
Q9C0B1	FTO					0.658186	0.722006
Q9C0E8	LNP					1.19398	1.3888	3.64806	1.11806
Q9GZP4	PITH1					2.12193	2.23197
Q9GZT3	SLIRP					1.08151	0.888332	1.59442	0.835084
Q9GZZ1	NAA50					1.1136	1.05228
Q9H074	PAIP1					1.83517	2.47104
Q9H0U4	RAB1B			1.00631	0.800867	1.11363	0.709141
Q9H1E5	TMX4					1.74416	2.17501
Q9H2U2	IPYR2					1.43611	1.63742
Q9H307	PININ					1.51701	1.24742
Q9H3K6	BOLA2					1.68157	1.33107
Q9H3N1	TMX1	1.05053	4.74921	1.69876	1.21926	1.75524	2.01283	5.13298	3.92674
Q9H4A3	WNK1					1.04463	1.27562
Q9H4B7	TBB1					1.14326	1.07824
Q9H773	DCTP1					1.35729	1.62917
Q9H7E9	CH033					1.65936	2.16137
Q9H7S9	ZN703					1.39816	1.60065
Q9H7Z7	PGES2					2.52851	2.64904
Q9H8H3	MET7A			1.44981	1.20107
Q9H8Y8	GORS2					1.66999	0.871514
Q9H9B4	SFXN1	0.798678	1.12696			1.08555	0.987323	1.3954	0.773255
Q9H9S3	S61A2							1.14039	0.938837
Q9HB71	CYBP					1.14117	1.97169
Q9HC35	EMAL4					1.61731	1.84745
Q9HC38	GLOD4					1.73367	1.43532
Q9HD26	GOPC					2.19567	2.79595
Q9HD45	TM9S3							1.36791	0.916935
Q9HDC9	APMAP							0.881046	0.653312
Q9NP61	ARFG3					1.84736	1.57579
Q9NPH2	INO1					1.34433	1.62332
Q9NQC3	RTN4					2.10134	2.70673	2.24497	1.81403
Q9NQS1	AVEN					2.08594	2.45371
Q9NQX3	GEPH					1.07845	1.00131
Q9NR30	DDX21					1.15805	0.839409
Q9NRY5	F1142					1.59674	1.71017
Q9NSD9	SYFB	1.11769	3.03127	1.58248	1.36392	1.28045	1.23872
Q9NSE4	SYIM					0.950495	1.16737
Q9NT62	ATG3					1.47919	1.63423
Q9NTJ3	SMC4					0.898277	0.91475
Q9NTJ5	SAC1					1.54686	1.71979
Q9NUQ3	TXLNG					1.56344	1.85629
Q9NUQ9	FA49B					1.33543	1.32074
Q9NUU7	DD19A					1.1963	0.902189
Q9NVI7	ATD3A	0.540199	0.907901			1.345	1.28789
Q9NVP1	DDX18					1.087	1.01524
Q9NVS9	PNPO					1.51815	1.77833
Q9NWV8	BABA1					1.29445	1.43389
Q9NX58	LYAR					1.3958	1.53849
Q9NX63	MIC19	1.50091	3.11155			1.69037	1.9793
Q9NXG2	THUM1					1.49918	1.44182
Q9NY27	PP4R2					1.55162	2.05858
Q9NYF8	BCLF1					1.12432	1.11135
Q9NYJ8	TAB2					1.67365	1.92955
Q9NYL4	FKB11	0.89887	1.31635
Q9NYU2	UGGG1							1.07552	0.802333
Q9NZI8	IF2B1					1.47048	0.870914
Q9NZL4	HPBP1	1.02613	1.49678
Q9P035	HACD3							1.5291	0.888993
Q9P0J7	KCMF1					1.06449	1.00552
Q9P0L0	VAPA							1.22691	0.887955
Q9P258	RCC2					1.44269	1.42256
Q9P270	SLAI2					1.94519	2.46118
Q9P289	STK26					1.38307	1.67519
Q9P2E9	RRBP1	2.07997	1.85168	1.28704	1.3271	1.77714	1.76262	1.23093	0.772909
Q9P2J5	SYLC					1.11146	1.01474
Q9P2R7	SUCB1					0.966738	1.01455
Q9UBM7	DHCR7			1.23253	0.788985			1.46781	0.80201
Q9UBX3	DIC							1.48387	0.852243
Q9UGP8	SEC63					1.03942	1.36715
Q9UHB6	LIMA1					1.71194	2.36639
Q9UHB9	SRP68					1.08352	0.961279
Q9UHD1	CHRD1					2.28021	3.13163
Q9UHD8	SEPT9					0.87385	0.987761
Q9UHG3	PCYOX					1.45628	0.768858
Q9UHQ4	BAP29					1.88564	2.26055
Q9UHV9	PFD2					1.19082	1.03304
Q9UI30	TR112			1.29836	0.87571
Q9UJS0	CMC2							1.16558	0.751768
Q9UJU6	DBNL					1.53772	1.47049
Q9UJZ1	STML2					1.25773	1.28206
Q9UKM9	RALY					0.897655	0.972607
Q9UKV3	ACINU					1.10264	0.902711
Q9UKX7	NUP50					2.32001	2.32198
Q9UL15	BAG5					1.00488	1.18144
Q9UL46	PSME2	1.34469	2.97795	1.83409	1.41628	1.47722	1.13028
Q9ULA0	DNPEP					2.73682	2.27977
Q9ULC5	ACSL5							1.29122	0.855347
Q9ULG1	INO80					0.0394841	0.859419
Q9ULV4	COR1C							1.56964	0.851094
Q9ULW0	TPX2					1.57284	1.48385
Q9UMR2	DD19B					1.32161	1.02285
Q9UMS4	PRP19					1.12665	0.987588
Q9UNE7	CHIP					1.64076	1.56961
Q9UNF0	PACN2					1.22045	1.08972
Q9UNF1	MAGD2					0.980448	0.969247
Q9UNH7	SNX6					1.08713	0.922555
Q9UNL2	SSRG	0.999203	1.99152
Q9UNM6	PSD13					1.13223	0.942229
Q9UNS2	CSN3					1.65325	1.76553
Q9UQ35	SRRM2					1.10784	1.21083
Q9UQ80	PA2G4	1.11694	1.82751	0.87062	0.668873	1.77298	2.01732
Q9Y224	CN166					0.779105	0.904524
Q9Y230	RUVB2					1.26015	1.39086
Q9Y262	EIF3L	0.838711	1.82203			1.25908	1.21684
Q9Y265	RUVB1					0.884763	0.955471
Q9Y266	NUDC	1.45573	1.85841			1.77621	2.18472
Q9Y277	VDAC3	1.35188	1.99195	1.68166	1.21853	1.8874	2.21363
Q9Y281	COF2					0.861929	1.17489
Q9Y285	SYFA			1.06965	1.02591	1.20808	1.18798
Q9Y2L1	RRP44					0.977889	0.799531
Q9Y2V0	CO041							0.426486	0.525101
Q9Y2V2	CHSP1					2.33301	1.98971
Q9Y2X3	NOP58					1.1219	1.26173
Q9Y2Z0	SGT1					1.20135	1.63358
Q9Y320	TMX2	0.955161	1.54087
Q9Y371	SHLB1					1.36494	1.68409
Q9Y394	DHRS7					1.77353	2.39419
Q9Y3B4	SF3B6					1.39562	1.31776
Q9Y3B8	ORN	0.80704	1.17358	1.19	1.19153
Q9Y3F4	STRAP					1.68492	1.82783
Q9Y490	TLN1					1.54246	1.03044
Q9Y4L1	HYOU1	0.968529	2.38049	1.02881	0.830978	1.52928	1.12046	1.04594	1.02608
Q9Y520	PRC2C					2.37904	2.5051
Q9Y5B9	SP16H					1.20931	1.01083
Q9Y5K6	CD2AP					2.24905	2.44554
Q9Y5M8	SRPRB	1.25588	1.60669			1.24007	1.18334
Q9Y5S9	RBM8A					1.3397	1.05978
Q9Y617	SERC					1.15572	0.988986
Q9Y696	CLIC4	0.892711	0.84999			1.44226	1.38014
Q9Y6D0	SELK					3.0101	3.01616
Q9Y6G9	DC1L1					1.73447	1.66011
Q9Y6M1	IF2B2					1.34215	1.08297
Q9Y6Y8	S23IP					1.75503	1.80672
Reverse_sp|Q15751|HERC1_HUMAN		0.685106	0.470095
Reverse_sp|Q9HCN3|TMM8A_HUMAN						0.0174969	0.43006	0.34134	0.589496
